# Supplementary material for: Salicylic Acid Improves the Constitutive Freezing Tolerance of Potato as Revealed by Transcriptomics and Metabolomics Analyses
Source: Int J Mol Sci. 2022 Dec 29;24(1):609. doi: 10.3390/ijms24010609 (PMC9820103; doi:10.3390/ijms24010609)
Supplement: Supplementary file 1 [file ijms-24-00609-s001.zip]

Archive with 4 entries (4 files):
- Figure S2.png
- Figure S3.png
- ijms-2059135-Supplementary_Material.pdf
- Table S3.xls
