# Supplementary material for: Salicylic Acid Improves the Constitutive Freezing Tolerance of Potato as Revealed by Transcriptomics and Metabolomics Analyses
Source: Int J Mol Sci. 2022 Dec 29;24(1):609. doi: 10.3390/ijms24010609 (PMC9820103; doi:10.3390/ijms24010609)
Supplement: Supplementary file 1 [file ijms-24-00609-s001.zip › Table S3.xls]

## Sheet: GC-MS
GC-TOF-MS metabolites
Organism/Plant species:		Solanum tubeorsum, Solanum acaule
Organ/tissue:		Leaves
Analytical tool:		GC-TOF-MS
Is_Matching_Tag	Is_Selection_Tag	Putative metabolite name (Derivative)	Time Expected	Time Deviation	Matching Probability	Tag_Time_Index	Tag_Mass	Time_Group	Avg_Intensity	Corresponding Metabolite in Literature	Tub_4ºC 7d -1ºC 12h_rep1	Tub_4ºC 7d -1ºC 12h_rep2	Tub_4ºC 7d -1ºC 12h_rep3	Tub_4ºC 7d -1ºC 12h_rep4	Tub_4ºC 7d -1ºC 12h_rep5	Tub_4ºC 7d -1ºC 12h_AVG	Tub_4ºC 7d -1ºC 12h_S.D.	Aca_4ºC 7d -1ºC 12h_rep1	Aca_4ºC 7d -1ºC 12h_rep2	Aca_4ºC 7d -1ºC 12h_rep3	Aca_4ºC 7d -1ºC 12h_rep4	Aca_4ºC 7d -1ºC 12h_rep5	Aca_4ºC 7d -1ºC 12h_AVG	Aca_4ºC 7d -1ºC 12h_S.D.
TRUE	TRUE	M000814_A340003-101_METB_1033400_TOF_Kestose, 1- (11TMS)	1033400	-0.01	0.94	1033263	361	700	28965.7	1-Kestose	0.372548	0.636372	0.670179	0.792274	0.41776	0.577827	0.177275	0.354217	0.47293	0.446416	0.828798	0.363883	0.493249	0.194464
TRUE	TRUE	M000066_A148001-101_METB_425325_TOF_Malic acid, 2-methyl-, DL- (3TMS)	425325	-0.12	0.63	425019	247	205	1790.35	2-methyl-Malic acid	0.0287197	0.0406668	0.0557673	0.0366053	0.0462262	0.0415971	0.0101714	0.0747233	0.0775368	0.0548497	0.0423068	0.0440062	0.0586846	0.0166661
TRUE	TRUE	M000571_A158004-101_METB_523847_TOF_Glutaric acid, 2-oxo- (1MEOX) (2TMS)	523847	-0.06	0.91	523562	198	303	28181.5	2-oxo-Glutaric acid	1.57169	1.68404	2.62974	2.61963	0.849401	1.8709	0.759001	0.0570206	0.0662328	0.0205969	0.00848911	0.0108429	0.0326364	0.0270477
TRUE	TRUE	M000644_A299001-101_METB_996820_TOF_Quinic acid, 3-caffeoyl-, cis- (6TMS)	996820	-0.04	0.94	996278	345	668	68974.3	3-caffeoyl-cis-Quinic acid	1.69669	2.19927	1.75124	2.63683	2.49281	2.15537	0.424647	1.72148	2.16804	2.54478	2.791	1.91408	2.22788	0.440462
TRUE	TRUE	M000003_A311001-101_METB_1025600_TOF_Quinic acid, 3-caffeoyl-, trans- (6TMS)	1025600	0.09	0.95	1025936	255	696		3-caffeoyl-trans-Quinic acid	4.56808	5.0235	4.40412	4.70644	5.41255	4.82294	0.400561	3.84599	3.88809	4.15174	4.82822	4.64112	4.27103	0.444119
TRUE	TRUE	M000114_A133002-101_METB_342530_TOF_Butyric acid, 4-amino- (2TMS)	342530	-0.12	0.88	342232	102	104	20054.7	γ--aminobutyric acid	0.938112	1.051	1.36191	2.01411	2.73991	1.62101	0.752472	0.803761	1.30092	1.08125	1.30391	1.24457	1.14688	0.212113
TRUE	TRUE	M000026_A110001-101_METB_208565_TOF_Alanine, DL- (2TMS)	208565	0.36	0.88	208332	190	9	10316.9	Alanine	0.424586	0.313408	0.503293	0.0489883	0.0537567	0.268807	0.209647	0.0417531	0.0643945	0.0659946	0.0563166	0.0544936	0.0565905	0.00966902
TRUE	TRUE	M000013_A168001-101_METB_550100_TOF_Asparagine, DL- (3TMS)	550100	-0.1	0.95	549876	116	319	12731.7	Asparagine	0.214686	0.252927	0.399567	0.124062	0.0692259	0.212094	0.127457	0.0749695	0.0609923	0.0779577	0.0312654	0.0353726	0.0561115	0.0218182
TRUE	TRUE	M000033_A152002-101_METB_457283_TOF_Aspartic acid, L- (3TMS)	457283	0.1	0.94	457445	218	233	35365.8	Aspartic acid	1.57945	1.64989	1.68194	1.13022	0.890183	1.38634	0.355633	0.938514	0.817648	0.662598	0.377904	0.454079	0.650149	0.236604
TRUE	TRUE	M000347_A128003-101_CONT-METB_348220_TOF_Benzoic acid (1TMS)	348220	-0.1	0.45	347894	179	110	3967.84	Benzoic acid	0.028655	0.0354446	0.0514641	0.060556	0.0534391	0.0459118	0.0133164	0.177136	0.164896	0.170418	0.180518	0.142989	0.167191	0.0148152
TRUE	TRUE	M000027_A144001-101_METB_394250_TOF_Alanine, beta- (3TMS)	394250	-0.04	0.67	394124	248	162	2421.14	beta-Alanine	0.0466372	0.0446668	0.0624302	0.0182444	0.0225007	0.0388959	0.0183192	0.0268686	0.0248304	0.040573	0.0319313	0.0257486	0.0299904	0.00652154
TRUE	TRUE	M000069_A182004-101_METB-METB_592883_TOF_Citric acid (4TMS)	592883	-0.05	0.76	592641	273	471		Citric acid	3.3373	2.66598	3.63801	2.29645	2.02014	2.79157	0.683793	3.38467	5.79975	1.9002	1.90188	2.0447	3.00624	1.68184
TRUE	TRUE	M000082_A185002-101_METB-METB_624990_TOF_Dehydroascorbic acid dimer (TMS)	624990	0.06	0.94	624894	316	344	23150	Dehydroascorbic acid	0.179078	0.317557	0.301879	0.33465	0.403334	0.307299	0.0814648	0.715138	1.71003	1.17413	2.45815	1.78513	1.56852	0.659961
TRUE	TRUE	M000080_A208001-101_METB_693190_TOF_Dopamine (4TMS)	693190	-0.07	0.78	692682	174	398	36211	Dopamine	0.135351	0.246297	0.297715	0.254141	0.240839	0.234869	0.0599812	1.83005	1.65911	1.974	3.35944	2.15661	2.19584	0.675759
TRUE	TRUE	M000054_A150002-101_METB_408455_TOF_Erythritol (4TMS)	408455	0.04	0.76	408869	217	185	4073.49	Erythritol	0.0518119	0.0692595	0.0905741	0.0586539	0.0657329	0.0672065	0.0146848	0.0141183	0.0172578	0.0164211	0.0175885	0.0142201	0.0159212	0.00165533
TRUE	TRUE	M000454_A154001-101_MST_442640_TOF_Erythronic acid (4TMS)	442640	-0.07	0.93	442883	292	221	1917.28	Erythronic acid	0.047381	0.0581113	0.0568777	0.0645543	0.0755315	0.0604912	0.0104081	0.0754073	0.0968798	0.0313467	0.0478553	0.0543666	0.0611711	0.0254504
TRUE	TRUE	M000606_A187002-101_METB_579380_TOF_Fructose, D- (1MEOX) (5TMS)	579380	0	0.95	579380	217	459		Fructose	61.4017	86.2159	96.5175	92.1619	147.459	96.7511	31.4362	11.971	10.8447	9.62949	11.7854	15.5967	11.9655	2.23222
TRUE	TRUE	M000591_A173002-101_METB_522140_TOF_Fucose, DL- (1MEOX) (4TMS)	522140	-0.02	0.65	521987	117	302	37345.7	Fucose	0.474005	0.745595	0.918858	0.847668	0.699608	0.737147	0.170263	0.559152	0.46769	0.478919	0.599426	0.558394	0.532716	0.056857
TRUE	TRUE	M000067_A137001-101_METB_371255_TOF_Fumaric acid (2TMS)	371255	0	0.94	371217	245	136	59094.3	Fumaric acid	1.60158	1.73952	2.65413	1.47244	1.53241	1.80002	0.487717	0.699241	0.778166	0.504115	0.266797	0.350526	0.519769	0.219011
TRUE	TRUE	M000673_A299002-101_METB_940280_EIROE_Galactinol (9TMS)	940280	-0.06	0.95	939439	191	616	83479.6	Galactinol	2.25314	2.66779	2.30954	2.61773	2.52793	2.47522	0.185027	3.15676	3.46871	3.40238	3.79832	3.51567	3.46837	0.230521
TRUE	TRUE	M000040_A189002-101_METB_590400_TOF_Glucose, D- (1MEOX) (5TMS)	590400	0	0.96	590400	160	470		Glucose	60.6136	80.0125	95.3371	93.3344	157.302	97.32	36.2788	8.52677	7.5926	7.23403	11.141	12.0733	9.31355	2.17146
TRUE	TRUE	M000036_A163001-101_METB_507780_TOF_Glutamic acid, DL- (3TMS)	507780	0	0.95	508081	363	292	6782.57	Glutamic acid	0.310031	0.362594	0.345084	0.268814	0.249322	0.307169	0.0483088	0.131634	0.139599	0.0817385	0.0378958	0.0417462	0.0865228	0.0480743
TRUE	TRUE	M000073_A135003-101_METB_345050_TOF_Glyceric acid, DL- (3TMS)	345050	-0.12	0.93	344589	189	105	42405.6	Glyceric acid	0.183864	0.291668	0.402933	0.494502	0.482676	0.371129	0.132342	1.08208	1.13114	0.67016	0.565525	0.734648	0.836711	0.25426
TRUE	TRUE	M000053_A129003-101_METB_291783_TOF_Glycerol (3TMS)	291783	0.02	0.88	291903	205	62	12855.3	Glycerol	0.101716	0.123778	0.189859	0.215129	0.175877	0.161272	0.0471271	0.431622	0.375337	0.429938	0.405258	0.345778	0.397587	0.0368886
TRUE	TRUE	M000031_A133001-101_METB_325180_TOF_Glycine (3TMS)	325180	-0.06	0.81	324992	248	91	4094.12	Glycine	0.123546	0.101334	0.218211	0.0461934	0.0381514	0.105487	0.0726289	0.0517673	0.0595656	0.0523104	0.0400597	0.0476628	0.0502732	0.00713898
TRUE	TRUE	M000017_A132002-101_METB_319193_TOF_Isoleucine, L- (2TMS)	319193	-0.03	0.9	318994	218	87	5995.39	Isoleucine	0.0833777	0.0961855	0.149013	0.112223	0.0823362	0.104627	0.0276022	0.149802	0.190111	0.161756	0.204044	0.173282	0.175799	0.0216908
TRUE	TRUE	M000048_A277002-101_METB_887905_TOF_Maltose, D- (1MEOX) (8TMS)	887905	-0.12	0.95	886936	204	574	11070.7	Maltose	0.480052	0.817003	1.01301	0.821039	1.26866	0.879952	0.289892	0.154289	0.227095	0.178769	0.359178	0.258197	0.235506	0.0801492
TRUE	TRUE	M000018_A152001-101_METB_474325_TOF_Methionine, DL- (2TMS)	474325	-0.08	0.48	474179	176	255	3361.19	Methionine	0.068274	0.0739262	0.126387	0.0422339	0.0450014	0.0711645	0.0338638	0.0808248	0.110406	0.079171	0.0829769	0.0732591	0.0853276	0.0144766
TRUE	TRUE	M000060_A209002-101_METB_653910_TOF_Inositol, myo- (6TMS)	653910	0.17	0.95	654489	265	369	39975	myo-Inositol	1.49957	1.83723	1.54354	1.74281	1.93955	1.71254	0.188357	1.18756	1.19027	1.21657	1.35091	1.15826	1.22071	0.0756549
TRUE	TRUE	M000409_A200002-101_MST_693840_TOF_Ornithine, N2-acetyl- (3TMS)	693840	-0.16	0.28	692682	174	398	36211	N2-acetyl-Ornithine	0.135351	0.246297	0.297715	0.254141	0.240839	0.234869	0.0599812	1.83005	1.65911	1.974	3.35944	2.15661	2.19584	0.675759
TRUE	TRUE	M000457_A133004-101_METB_386210_TOF_Nicotinic acid (1TMS)	386210	0.06	0.79	385817	180	155	9043.45	Nicotinic acid	0.401397	0.570928	0.78036	0.487165	0.548772	0.557724	0.140746	0.252735	0.232912	0.242902	0.218775	0.200301	0.229525	0.0206078
TRUE	TRUE	M000028_A182002-101_METB-METB_570427_TOF_Ornithine, DL- (4TMS)	570427	-0.02	0.5	570300	142	331	4569.51	Ornithine	0.0530086	0.0579261	0.0828701	0.0161095	0.0147434	0.0449315	0.029221	0.119732	0.0927094	0.157778	0.0521553	0.0651841	0.0975118	0.0425766
TRUE	TRUE	M000011_A164001-101_METB_531145_TOF_Phenylalanine, DL- (2TMS)	531145	-0.14	0.93	530773	218	309	28790.1	Phenylalanine	0.488429	0.530483	0.766583	0.397573	0.49438	0.53549	0.138162	0.996246	1.22816	1.03769	1.01548	1.06613	1.06874	0.0928414
TRUE	TRUE	M000075_A129001-101_METB_333520_TOF_Phosphoric acid (3TMS)	333520	-0.24	0.94	332681	299	96	76810.9	Phosphoric acid	1.56587	3.81042	3.95448	3.38776	2.00279	2.94426	1.09016	4.10138	3.04715	3.14909	0.478719	0.400906	2.23545	1.69019
TRUE	TRUE	M000029_A132003-101_METB_338693_TOF_Proline, L- (2TMS)	338693	-0.01	0.87	338693	142	177		Proline	7.81841	6.64004	6.74937	7.54753	7.74303	7.29968	0.56237	1.03586	0.967246	0.982221	0.827264	0.847118	0.931941	0.0904512
TRUE	TRUE	M000629_A186007-101_METB_579680_TOF_Psicose, D- (1MEOX) (5TMS)	579680	0.05	0.45	580970	364	338	23911.9	Psicose	0.796907	1.0093	0.976569	1.03737	1.40525	1.04508	0.222118	0.468149	0.437454	0.365891	0.401707	0.433079	0.421256	0.0388865
TRUE	TRUE	M000186_A175002-101_METB-METB_517180_TOF_Putrescine (4TMS)	517180	0.19	0.98	517396	100	298	9368.06	Putrescine	0.320348	0.472002	0.639363	0.360114	0.338508	0.426067	0.133039	0.090155	0.0855758	0.142767	0.336651	0.214267	0.173883	0.104763
TRUE	TRUE	M000071_A104002-101_METB_222650_TOF_Pyruvic acid (1MEOX) (1TMS)	222650	-0.17	0.68	222376	174	14	9167.37	Pyruvic acid	0.0990636	0.111482	0.147591	0.186404	0.133961	0.1357	0.0340736	0.0119295	0.0165445	0.0118785		0.00878601	0.0122846	0.0031978
TRUE	TRUE	M000049_A337002-101_METB_1033367_TOF_Raffinose (11TMS)	1033367	0	0.95	1033264	217	700	40297.3	Raffinose	0.517505	0.932188	0.94027	1.10045	0.552129	0.808508	0.258989	0.773636	0.795589	0.82489	1.52615	0.743865	0.932827	0.333005
TRUE	TRUE	M000015_A138001-101_METB_357523_TOF_Serine, DL- (3TMS)	357523	-0.06	0.94	357390	278	118	7783.15	Serine	0.080855	0.0802225	0.124583	0.0871851	0.0636007	0.0872892	0.0226014	0.255553	0.363896	0.467831	0.551653	0.40535	0.408857	0.111136
TRUE	TRUE	M000044_A264001-101_METB_840783_TOF_Sucrose, D- (8TMS)	840783	0.36	0.95	841688	437	549	30667	Sucrose	1.06486	1.224	1.1506	1.30091	1.57586	1.26325	0.195406	0.69957	0.722497	0.784402	0.83332	0.813722	0.770702	0.0577559
TRUE	TRUE	M000016_A140001-101_METB_368365_TOF_Threonine, DL- (3TMS)	368365	-0.29	0.93	367351	219	132	31259.1	Threonine	0.597874	0.860003	0.999959	0.833266	0.764252	0.811071	0.146808	0.870166	1.02633	1.07408	1.01201	0.930403	0.982599	0.0814135
TRUE	TRUE	M000649_A214001-101_METB_744935_TOF_Caffeic acid, trans- (3TMS)	744935	0.12	0.95	746401	205	454	6440.6	trans-Caffeic acid	0.108152	0.19526	0.211409	0.181707	0.139132	0.167132	0.042505	0.338074	0.455343	0.308953	0.629554	0.458599	0.438105	0.126547
TRUE	TRUE	M000671_A274002-101_METB_876240_TOF_Trehalose, alpha,alpha'-, D- (8TMS)	876240	0.4	0.96	879474	191	570	15596	Trehalose	1.01906	1.17771	1.20922	1.24866	1.90181	1.31129	0.341428	0.334079	0.703154	0.556256	0.794259	0.676117	0.612773	0.17747
TRUE	TRUE	M000012_A223001-101_METB_790560_TOF_Tryptophan, L- (3TMS)	790560	-0.04	0.9	789965	202	506	37482.9	Tryptophan	0.0676595	0.139112	0.31111	0.374943	0.21049	0.220663	0.124647	3.2499	3.5578	1.88495	2.82199	2.96401	2.89573	0.631575
TRUE	TRUE	M000081_A191004-101_METB_638360_TOF_Tyramine (3TMS)	638360	-0.14	0.96	638428	86	349	77674	Tyramine	2.53157	3.46842	4.30626	3.00218	2.5683	3.17535	0.737868	5.45182	6.31565	5.03052	9.96305	4.99236	6.35068	2.08844
TRUE	TRUE	M000035_A194002-101_METB_658337_TOF_Tyrosine, DL- (3TMS)	658337	0.1	0.94	658104	218	370	45354.4	Tyrosine	0.828764	1.04426	1.59841	0.922897	0.753455	1.02956	0.336055	0.894025	1.14865	0.939189	1.32045	1.18621	1.0977	0.177943
TRUE	TRUE	M000456_A136001-101_METB_392490_TOF_Uracil (2TMS)	392490	-0.19	0.35	391737	99	159	1384.65	Uracil	0.0334416	0.047815	0.0815861	0.0315202	0.039104	0.0466934	0.0205073	0.051521	0.0479598	0.0560065	0.0466901	0.0448696	0.0494094	0.00441834
TRUE	TRUE	M000364_A127002-101_METB_340357_TOF_Urea (2TMS)	340357	-0.11	0.34	339982	189	102	2934.94	Urea	0.0327948	0.0307779	0.0873814	0.0560143	0.0280351	0.0470007	0.025182	0.169229	0.0934228	0.146322	0.0405036	0.036947	0.0972849	0.0601254
TRUE	TRUE	M000030_A122001-101_METB_271580_TOF_Valine, DL- (2TMS)	271580	0.08	0.88	271744	218	50	11135.8	Valine	0.266433	0.295816	0.355599	0.236013	0.213666	0.273505	0.055393	0.255006	0.313385	0.279271	0.317898	0.296541	0.29242	0.0258763
TRUE	TRUE	M000579_A166001-101_METB_498150_TOF_Xylose, D- (1MEOX) (4TMS)	498150	0.11	0.9	498640	217	283	13869.2	Xylose	0.122479	0.173667	0.245661	0.237217	0.192163	0.194237	0.0501702	0.303928	0.268223	0.320521	0.373632	0.288542	0.310969	0.0399926

## Sheet: ELISA
SA (μg/g)a
genotypes	control temperature	-1ºC 12h	4ºC 7d -1ºC 12h
Aca	87.4±23.7	138.1±45.0	71.5±10.0
Tub	97.1±33.4	82.6±12.6	73.5±14.1
ABA (ng/g)a
genotypes	control temperature	-1ºC 12h	4ºC 7d -1ºC 12h
Aca	25.2±2.2	28.4±1.9	28.8±5.7
Tub	25.8±6.9	24.7±2.3	27.5±11.9
a Fresh weight was used.
